# Supplementary material for: Migratory routes, breeding locations and multiple non-breeding sites of Common Whitethroats Curruca communis revealed by geolocators
Source: PLoS One. 2022 Sep 1;17(9):e0274017. doi: 10.1371/journal.pone.0274017 (PMC9436143; doi:10.1371/journal.pone.0274017)
Supplement: S2 Table — (XLSX) [file pone.0274017.s002.xlsx]

## Sheet: Sheet1
SPRING AND AUTUMN MIGRATION
Individual	Start date		End date		Stopover (days)		Flying (days)		Duration (days)		Stopovers (number)		Distance (km)		Rate (km/day)
	Spring	Autumn	Spring	Autumn	Spring	Autumn	Spring	Autumn	Spring	Autumn	Spring	Autumn	Spring	Autumn	Spring	Autumn
75	2019-03-30	2019-09-03	2019-05-10	2019-09-29	36	21	5	5	41	26	3	1	4464	4039	892.8	807.8
81	2019-04-25	2019-07-25	2019-05-07	2019-09-25	5	43	7	19	12	62	1	3	5119	4023	731.286	211.737
83	2019-04-06	2019-08-16	2019-05-24	2019-09-20	34	16	14	19	48	35	4	2	5772	4427	412.286	233
89	2019-04-12	2019-07-18	2019-05-07	2019-09-19	20	58	5	5	25	63	3	3	5739	4365	1147.8	873
94	2019-04-15	NA	2019-05-25	NA	31	NA	9	NA	40	NA	3	NA	6132	NA	681.333	NA
108	2019-04-17	2019-07-05	2019-05-13	2019-09-18	19	68	7	7	26	75	3	4	5915	5221	845	745.857
Average	2019-04-12 08:00:00	2019-08-01	2019-05-14 08:00:00	2019-09-22 04:48:00	24.1667	41.2	7.83333	11	32	52.2	2.83333	2.6	5523.5	4415	785.084	574.279
BREEDING SEASON
Individual	Start date	End date	Duration (days)
75	2019-05-10	2019-09-03	116
81	2019-05-07	2019-07-25	79
83	2019-05-24	2019-08-16	84
89	2019-05-07	2019-07-18	72
94	2019-05-25	NA	NA
108	2019-05-13	2019-07-05	53
Average	2019-05-14 08:00:00	2019-08-01	80.8
FIRST WINTERING GROUNDS
Individual	Start	End	Stationary (days)	Flying (days)	Duration (days)	Distance (km)	Speed (km/day)1	Arrival at APLORI2
75	2019-09-29	2019-12-07	69	1	70	450	450	2019-12-07
81	2019-09-25	2019-11-22	58	1	59	1035	1035	2019-11-22
83	2019-09-20	2019-11-29	70	1	71	1217	1217	2019-11-29
89	2019-09-19	2019-11-07	49	1	50	530	530	2019-11-07
94	NA	NA	NA	NA	NA	NA	NA	2019-12-15
108*	2019-09-18	2019-12-06	79	1	80	515	515	2019-12-12
Average	2019-09-22 04:48:00	2019-11-26 04:48:00	65	1	66	749.4	749.4	2019-11-30 08:00:00
1 Distance and speed from first wintering grounds to APLORI
2 Date when individual was first seen at APLORI
* Individual remained at a stopover site for 6 days between first wintering grounds and APLORI
